# Supplementary material for: Using single-nucleus RNA-sequencing to interrogate transcriptomic profiles of archived human pancreatic islets
Source: Genome Med. 2021 Aug 10;13:128. doi: 10.1186/s13073-021-00941-8 (PMC8356387; doi:10.1186/s13073-021-00941-8)
Supplement: Supplementary file 5 — Additional file 5. List of top 20 snRNA-seq enriched genes ordered by fold change of percentage of detection (upper table) or percentage of detection (lower table) compared to scRNA-seq. [file 13073_2021_941_MOESM5_ESM.xlsx]

## Sheet: Sheet1
Top 20 snRNA-seq enriched genes ordered by fold change of percentage of detection compared to scRNA-seq
	gene_biotype	% detection in scRNA-seq	% detection in snRNA-seq		Fold change
COX10-AS1	lncRNA	0.0819001	1.26761		15.4775
MCM3AP-AS1	lncRNA	0.0819001	1.12676		13.7577
GRM4	protein_coding	0.1638	1.97183		12.038
CACNA1C	protein_coding	0.3276	3.80282		11.6081
L3MBTL1	protein_coding	0.2457	2.53521		10.3183
BACH2	protein_coding	0.2457	2.11268		8.59859
DPH1	protein_coding	0.1638	1.40845		8.59859
NPIPB5	protein_coding	0.3276	2.67606		8.16866
MAPKBP1	protein_coding	0.2457	1.97183		8.02535
ZNF460	protein_coding	0.2457	1.97183		8.02535
SH3BP5-AS1	lncRNA	0.1638	1.26761		7.73873
GLP1R	protein_coding	0.4095	3.09859		7.56676
MCF2L2	protein_coding	0.2457	1.83099		7.45211
SPTB	protein_coding	0.2457	1.83099		7.45211
MCM9	protein_coding	0.2457	1.69014		6.87887
ZNF785	protein_coding	0.2457	1.69014		6.87887
HAP1	protein_coding	0.3276	2.11268		6.44894
SNAP91	protein_coding	0.3276	2.11268		6.44894
ERVK13-1	lncRNA	0.2457	1.5493		6.30563
RTL10	protein_coding	0.2457	1.5493		6.30563
Top 20 snRNA-seq enriched genes ordered by percentage of detection compared to scRNA-seq
	gene_biotype	% detection in scRNA-seq	% detection in snRNA-seq		Fold change
NEAT1	lncRNA	35.4627	70		1.9739
MEG3	lncRNA	6.96151	26.9014		3.86431
PNISR	protein_coding	13.5135	23.9437		1.77183
DDX17	protein_coding	11.0565	21.4085		1.93628
COL1A1	protein_coding	12.285	20.4225		1.66239
ERO1B	protein_coding	9.50041	19.5775		2.0607
COL1A2	protein_coding	13.0221	19.5775		1.5034
N4BP2L2	protein_coding	10.2375	18.8732		1.84354
CFTR	protein_coding	12.0393	18.7324		1.55594
COL3A1	protein_coding	9.50041	17.8873		1.8828
SPTBN1	protein_coding	11.7117	17.8873		1.5273
ABCC8	protein_coding	5.56921	17.0423		3.06009
C3	protein_coding	10.8108	17.0423		1.57641
DST	protein_coding	10.647	16.6197		1.56098
HOOK2	protein_coding	8.27191	15.3521		1.85593
SNHG14	lncRNA	4.7502	15.2113		3.20223
MEIS2	protein_coding	9.66421	14.9296		1.54483
FLNA	protein_coding	9.33661	14.3662		1.5387
AQP1	protein_coding	8.43571	13.0986		1.55276
PNN	protein_coding	8.68141	13.0986		1.50881
